# Supplementary material for: Comparison of Secular Trends in Esophageal Cancer Mortality in China and Japan during 1990–2019: An Age-Period-Cohort Analysis
Source: Int J Environ Res Public Health. 2022 Aug 18;19(16):10302. doi: 10.3390/ijerph191610302 (PMC9408772; doi:10.3390/ijerph191610302)
Supplement: Supplementary file 1 [file ijerph-19-10302-s001.zip]

Archive with 1 entries (1 files):
- ijerph-1857291-supplementary.pdf
